# Supplementary material for: Identification of UDP-rhamnosyltransferases and UDP-galactosyltransferase involved in flavonol glycosylation in Morella rubra
Source: Hortic Res. 2022 Jun 20;9:uhac138. doi: 10.1093/hr/uhac138 (PMC9437722; doi:10.1093/hr/uhac138)
Supplement: supp_data_uhac138 [file supp_data_uhac138.zip]

Archive with 2 entries (2 files):
- 04 Revised Supporting Information HR-2022-192 marked-up.docx
- 05 Revised Supporting Information HR-2022-192 clean.docx
